# Supplementary material for: fac-Tris(pyridine-2-carboxyl­ato-κ2 N,O)cobalt(III)
Source: Acta Crystallogr Sect E Struct Rep Online. 2011 Oct 29;67(Pt 11):m1596–7. doi: 10.1107/S1600536811043303 (PMC3247521; doi:10.1107/S1600536811043303)
Supplement: Supplementary file 1 [file e-67-m1596-sup1.cif]

##############################################################################
#                                                                            #
# This CIF contains the data in a paper accepted for publication in          #
# Acta Crystallographica Section E. It conforms to the requirements of       #
# Notes for Authors for Acta Crystallographica Section E, and has been       #
# peer reviewed under the auspices of the IUCr Commission on Journals.       #
#                                                                            #
# Full details of the Crystallographic Information File format               #
# are given in the paper "The Crystallographic Information File (CIF):       #
# a New Standard Archive File for Crystallography" by S. R. Hall, F. H.      #
# Allen and I. D. Brown [Acta Cryst. (1991), A47, 655-685].                  #
#                                                                            #
# The current version of the core CIF dictionary is obtainable from          #
# ftp://ftp.iucr.org/pub/cif_core.dic.                                       #
#                                                                            #
# Software is freely available for graphical display of the structure(s)     #
# in this CIF. For information consult the CIF software page                 #
# http://www.iucr.org/resources/cif/software.                                #
#                                                                            #
# This file may be used for bona fide research purposes within the           #
# scientific community so long as proper attribution is given to the journal # 
# article from which it was obtained.                                        #
#                                                                            #
##############################################################################
data_I
_audit_creation_method     SHELXL-97
_chemical_name_systematic
;
<i>fac</i>-Tris(pyridine-2-carboxylato-\k^2^<i>N</i>,<i>O</i>)cobalt(III)
;
_chemical_name_common     ?
_chemical_formula_moiety     'C18 H12 Co N3 O6'
_chemical_formula_sum     'C18 H12 Co N3 O6'
_chemical_formula_iupac     '[Co (C6 H4 N O2)3]'
_chemical_formula_weight     425.24
_chemical_melting_point     ?
_symmetry_cell_setting     hexagonal
_symmetry_space_group_name_H-M     'P 6'
_symmetry_space_group_name_Hall     'P 6'
loop_
    _symmetry_equiv_pos_as_xyz
    'x, y, z'
    'x-y, x, z'
    '-y, x-y, z'
    '-x, -y, z'
    '-x+y, -x, z'
    'y, -x+y, z'
_cell_length_a     12.8617(12)
_cell_length_b     12.8617(12)
_cell_length_c     6.2122(9)
_cell_angle_alpha     90.00
_cell_angle_beta     90.00
_cell_angle_gamma     120.00
_cell_volume     890.0(2)
_cell_formula_units_Z     2
_cell_measurement_reflns_used     713
_cell_measurement_theta_min     3.20
_cell_measurement_theta_max     24.48
_cell_measurement_temperature     120(2)
_exptl_crystal_description     block
_exptl_crystal_colour     'pink'
_exptl_crystal_size_max     0.23
_exptl_crystal_size_mid     0.08
_exptl_crystal_size_min     0.03
_exptl_crystal_density_diffrn     1.587
_exptl_crystal_density_meas     ?
_exptl_crystal_density_method     'not measured'
_exptl_crystal_F_000     432
_exptl_absorpt_coefficient_mu     1.006
_exptl_absorpt_correction_type     multi-scan
_exptl_absorpt_process_details     '(DENZO/SCALEPACK; Otwinowski & Minor, 1997)'
_exptl_absorpt_correction_T_min     0.8001
_exptl_absorpt_correction_T_max     0.9695
_exptl_special_details
;
The final structural refinement was performed by using the twin law
-1 -1 0 0 1 0 0 0 -1 with the final BASF parameter refining to 0.80178.
;
_diffrn_ambient_temperature     120(2)
_diffrn_radiation_type     MoK\a
_diffrn_radiation_wavelength     0.71073
_diffrn_radiation_source     'fine-focus sealed tube'
_diffrn_radiation_monochromator     'horizontally mounted graphite crystal'
_diffrn_measurement_device_type     'Nonius KappaCCD'
_diffrn_measurement_device     '95mm CCD camera on \k-goniostat'
_diffrn_measurement_method     '\f and \w scans with \k offset'
_diffrn_detector_area_resol_mean     9
_diffrn_reflns_number     5635
_diffrn_reflns_av_R_equivalents     0.0428
_diffrn_reflns_av_sigmaI/netI     0.0346
_diffrn_reflns_theta_min     3.17
_diffrn_reflns_theta_max     25.00
_diffrn_reflns_theta_full     25.00
_diffrn_measured_fraction_theta_max     0.993
_diffrn_measured_fraction_theta_full     0.993
_diffrn_reflns_limit_h_min     -15
_diffrn_reflns_limit_h_max     15
_diffrn_reflns_limit_k_min     -15
_diffrn_reflns_limit_k_max     15
_diffrn_reflns_limit_l_min     -7
_diffrn_reflns_limit_l_max     7
_diffrn_standards_number     ?
_diffrn_standards_interval_count     ?
_diffrn_standards_interval_time     ?
_diffrn_standards_decay_%     ?
_refine_special_details
;
;
_reflns_number_total     978
_reflns_number_gt     893
_reflns_threshold_expression     I>2\s(I)
_refine_ls_structure_factor_coef     Fsqd
_refine_ls_matrix_type     full
_refine_ls_R_factor_all     0.0753
_refine_ls_R_factor_gt     0.0682
_refine_ls_wR_factor_gt     0.1873
_refine_ls_wR_factor_ref     0.1972
_refine_ls_goodness_of_fit_ref     1.158
_refine_ls_restrained_S_all     1.157
_refine_ls_number_reflns     978
_refine_ls_number_parameters     86
_refine_ls_number_restraints     1
_refine_ls_hydrogen_treatment     constr
_refine_ls_weighting_scheme     calc
_refine_ls_weighting_details
         'calc w=1/[\s^2^(Fo^2^)+(0.1316P)^2^+0.9442P] where P=(Fo^2^+2Fc^2^)/3'
_atom_sites_solution_hydrogens     geom
_atom_sites_solution_primary     direct
_atom_sites_solution_secondary     difmap
_refine_ls_shift/su_max     0.000
_refine_ls_shift/su_mean     0.000
_refine_diff_density_max     1.048
_refine_diff_density_min     -0.594
_refine_ls_extinction_method     none
_refine_ls_extinction_coef     ?
_refine_ls_abs_structure_details     'Flack (1983), 400 Friedel pairs'
_refine_ls_abs_structure_Flack     -0.02(7)
loop_
    _atom_type_symbol
    _atom_type_description
    _atom_type_scat_dispersion_real
    _atom_type_scat_dispersion_imag
    _atom_type_scat_source
    'C' 'C' 0.0033 0.0016
                         'International Tables Vol C Tables 4.2.6.8 and 6.1.1.4'
    'H' 'H' 0.0000 0.0000
                         'International Tables Vol C Tables 4.2.6.8 and 6.1.1.4'
    'N' 'N' 0.0061 0.0033
                         'International Tables Vol C Tables 4.2.6.8 and 6.1.1.4'
    'O' 'O' 0.0106 0.0060
                         'International Tables Vol C Tables 4.2.6.8 and 6.1.1.4'
    'Co' 'Co' 0.3494 0.9721
                         'International Tables Vol C Tables 4.2.6.8 and 6.1.1.4'
_computing_data_collection     'COLLECT (Nonius, 1998)'
_computing_cell_refinement     'DENZO/SCALEPACK (Otwinowski & Minor, 1997)'
_computing_data_reduction     'DENZO/SCALEPACK (Otwinowski & Minor, 1997)'
_computing_structure_solution     'SIR2004 (Burla <i>et al.</i>, 2005)'
_computing_structure_refinement     'SHELXL97 (Sheldrick, 2008)'
_computing_molecular_graphics     'DIAMOND (Brandenburg, 1999)'
_computing_publication_material     'SHELXL97 (Sheldrick, 2008)'
loop_
    _atom_site_type_symbol
    _atom_site_label
    _atom_site_fract_x
    _atom_site_fract_y
    _atom_site_fract_z
    _atom_site_U_iso_or_equiv
    _atom_site_adp_type
    _atom_site_calc_flag
    _atom_site_refinement_flags
    _atom_site_occupancy
    _atom_site_symmetry_multiplicity
    _atom_site_disorder_assembly
    _atom_site_disorder_group
    Co Co1 0.3333 0.6667 0.3408(2) 0.0379(5) Uani d S 1 3 . .
    O O1 0.4550(7) 0.7860(7) 0.5147(11) 0.0514(18) Uani d . 1 1 . .
    O O2 0.6490(9) 0.8907(8) 0.5627(16) 0.083(3) Uani d . 1 1 . .
    N N1 0.4619(6) 0.6785(6) 0.1705(12) 0.0332(15) Uani d . 1 1 . .
    C C1 0.4622(10) 0.6303(9) -0.0009(17) 0.051(2) Uani d . 1 1 . .
    H H1 0.3875 0.5756 -0.0656 0.061 Uiso calc R 1 1 . .
    C C2 0.5687(9) 0.6533(9) -0.1037(17) 0.050(2) Uani d . 1 1 . .
    H H2 0.5659 0.6145 -0.2355 0.061 Uiso calc R 1 1 . .
    C C3 0.6747(10) 0.7308(9) -0.0138(18) 0.052(2) Uani d . 1 1 . .
    H H3 0.7483 0.7480 -0.0795 0.062 Uiso calc R 1 1 . .
    C C4 0.6729(9) 0.7796(9) 0.159(2) 0.052(3) Uani d . 1 1 . .
    H H4 0.7469 0.8358 0.2241 0.062 Uiso calc R 1 1 . .
    C C5 0.5690(8) 0.7548(9) 0.2577(18) 0.048(2) Uani d . 1 1 . .
    C C6 0.5660(11) 0.8159(9) 0.4512(18) 0.057(3) Uani d . 1 1 . .
loop_
    _atom_site_aniso_label
    _atom_site_aniso_U_11
    _atom_site_aniso_U_22
    _atom_site_aniso_U_33
    _atom_site_aniso_U_12
    _atom_site_aniso_U_13
    _atom_site_aniso_U_23
    Co1 0.0513(7) 0.0513(7) 0.0111(8) 0.0256(3) 0.000 0.000
    O1 0.067(4) 0.066(4) 0.018(4) 0.031(4) -0.007(3) -0.008(3)
    O2 0.105(7) 0.067(5) 0.054(6) 0.027(4) -0.036(5) 0.004(4)
    N1 0.045(4) 0.047(4) 0.014(3) 0.028(3) -0.001(3) 0.007(3)
    C1 0.065(5) 0.056(5) 0.034(5) 0.031(4) 0.006(4) 0.008(4)
    C2 0.061(5) 0.058(5) 0.041(6) 0.036(5) 0.010(4) 0.006(4)
    C3 0.060(6) 0.059(6) 0.046(6) 0.038(5) 0.014(5) 0.016(5)
    C4 0.042(5) 0.067(6) 0.055(7) 0.033(4) 0.012(5) 0.023(6)
    C5 0.048(5) 0.057(5) 0.042(6) 0.029(4) -0.005(4) 0.021(5)
    C6 0.071(7) 0.052(6) 0.036(6) 0.021(5) -0.027(6) 0.010(5)
_geom_special_details
;
;
loop_
    _geom_bond_atom_site_label_1
    _geom_bond_atom_site_label_2
    _geom_bond_site_symmetry_2
    _geom_bond_distance
    _geom_bond_publ_flag
    Co1 O1 3_665 1.889(7) ?
    Co1 O1 . 1.889(7) ?
    Co1 O1 5_565 1.889(7) ?
    Co1 N1 3_665 1.904(7) ?
    Co1 N1 5_565 1.904(7) ?
    Co1 N1 . 1.904(7) ?
    O1 C6 . 1.339(15) ?
    O2 C6 . 1.232(14) ?
    N1 C1 . 1.233(14) ?
    N1 C5 . 1.343(12) ?
    C1 C2 . 1.402(14) ?
    C1 H1 . 0.9500 ?
    C2 C3 . 1.344(16) ?
    C2 H2 . 0.9500 ?
    C3 C4 . 1.251(15) ?
    C3 H3 . 0.9500 ?
    C4 C5 . 1.354(14) ?
    C4 H4 . 0.9500 ?
    C5 C6 . 1.447(15) ?
loop_
    _geom_angle_atom_site_label_1
    _geom_angle_atom_site_label_2
    _geom_angle_atom_site_label_3
    _geom_angle_site_symmetry_1
    _geom_angle_site_symmetry_3
    _geom_angle
    _geom_angle_publ_flag
    O1 Co1 O1 3_665 . 90.6(3) ?
    O1 Co1 O1 3_665 5_565 90.6(3) ?
    O1 Co1 O1 . 5_565 90.6(3) ?
    O1 Co1 N1 3_665 3_665 85.4(3) ?
    O1 Co1 N1 . 3_665 92.1(2) ?
    O1 Co1 N1 5_565 3_665 175.1(3) ?
    O1 Co1 N1 3_665 5_565 92.1(2) ?
    O1 Co1 N1 . 5_565 175.1(3) ?
    O1 Co1 N1 5_565 5_565 85.4(3) ?
    N1 Co1 N1 3_665 5_565 92.1(3) ?
    O1 Co1 N1 3_665 . 175.1(3) ?
    O1 Co1 N1 . . 85.4(3) ?
    O1 Co1 N1 5_565 . 92.1(2) ?
    N1 Co1 N1 3_665 . 92.1(3) ?
    N1 Co1 N1 5_565 . 92.1(3) ?
    C6 O1 Co1 . . 113.3(7) ?
    C1 N1 C5 . . 117.1(9) ?
    C1 N1 Co1 . . 131.3(7) ?
    C5 N1 Co1 . . 111.5(7) ?
    N1 C1 C2 . . 122.4(10) ?
    N1 C1 H1 . . 118.8 ?
    C2 C1 H1 . . 118.8 ?
    C3 C2 C1 . . 119.3(10) ?
    C3 C2 H2 . . 120.4 ?
    C1 C2 H2 . . 120.4 ?
    C4 C3 C2 . . 117.6(10) ?
    C4 C3 H3 . . 121.2 ?
    C2 C3 H3 . . 121.2 ?
    C3 C4 C5 . . 122.2(11) ?
    C3 C4 H4 . . 118.9 ?
    C5 C4 H4 . . 118.9 ?
    N1 C5 C4 . . 121.4(11) ?
    N1 C5 C6 . . 115.8(10) ?
    C4 C5 C6 . . 122.5(11) ?
    O2 C6 O1 . . 116.2(13) ?
    O2 C6 C5 . . 130.0(13) ?
    O1 C6 C5 . . 113.8(10) ?
loop_
    _geom_torsion_atom_site_label_1
    _geom_torsion_atom_site_label_2
    _geom_torsion_atom_site_label_3
    _geom_torsion_atom_site_label_4
    _geom_torsion_site_symmetry_1
    _geom_torsion_site_symmetry_2
    _geom_torsion_site_symmetry_3
    _geom_torsion_site_symmetry_4
    _geom_torsion
    _geom_torsion_publ_flag
    O1 Co1 O1 C6 3_665 . . . 179.0(6) ?
    O1 Co1 O1 C6 5_565 . . . 88.4(8) ?
    N1 Co1 O1 C6 . . . . -3.7(7) ?
    O1 Co1 N1 C1 . . . . -175.4(8) ?
    O1 Co1 N1 C1 5_565 . . . 94.2(9) ?
    N1 Co1 N1 C1 3_665 . . . -83.4(7) ?
    N1 Co1 N1 C1 5_565 . . . 8.8(8) ?
    O1 Co1 N1 C5 . . . . 3.7(6) ?
    O1 Co1 N1 C5 5_565 . . . -86.7(6) ?
    N1 Co1 N1 C5 3_665 . . . 95.7(7) ?
    N1 Co1 N1 C5 5_565 . . . -172.1(6) ?
    C5 N1 C1 C2 . . . . -0.3(13) ?
    Co1 N1 C1 C2 . . . . 178.7(6) ?
    N1 C1 C2 C3 . . . . -0.2(14) ?
    C1 C2 C3 C4 . . . . -0.2(14) ?
    C2 C3 C4 C5 . . . . 1.2(15) ?
    C1 N1 C5 C4 . . . . 1.3(13) ?
    Co1 N1 C5 C4 . . . . -177.9(7) ?
    C1 N1 C5 C6 . . . . 176.1(7) ?
    Co1 N1 C5 C6 . . . . -3.1(8) ?
    C3 C4 C5 N1 . . . . -1.8(14) ?
    C3 C4 C5 C6 . . . . -176.3(8) ?
    Co1 O1 C6 O2 . . . . -177.8(7) ?
    Co1 O1 C6 C5 . . . . 2.9(9) ?
    N1 C5 C6 O2 . . . . -179.0(10) ?
    C4 C5 C6 O2 . . . . -4.2(13) ?
    N1 C5 C6 O1 . . . . 0.2(9) ?
    C4 C5 C6 O1 . . . . 174.9(9) ?
loop_
    _geom_hbond_atom_site_label_D
    _geom_hbond_atom_site_label_H
    _geom_hbond_atom_site_label_A
    _geom_hbond_site_symmetry_A
    _geom_hbond_distance_DH
    _geom_hbond_distance_HA
    _geom_hbond_distance_DA
    _geom_hbond_angle_DHA
    C3 H3 O2 2_654 0.95 2.60 3.212(14) 123
data_global
_journal_date_recd_electronic     2011-10-11
_journal_date_accepted     2011-10-19
_journal_name_full     'Acta Crystallographica, Section E'
_journal_year     2011
_journal_volume     67
_journal_issue     11
_journal_page_first     m1596
_journal_page_last     m1597
_journal_paper_category     QM
_journal_coeditor_code     HY2479
_publ_contact_author_name     'Valentina A. Kalibabchuk'
_publ_contact_author_address
;
Department of General Chemistry
O. O. Bohomolets National Medical University
Shevchenko Boulevard 13, 01601 Kiev, Ukraine
;
_publ_contact_author_email     kalibabchuk@ukr.net
_publ_contact_author_fax      380442393393
_publ_contact_author_phone      380442393393
_publ_section_title
;
<i>fac</i>-Tris(pyridine-2-carboxylato-\k^2^<i>N</i>,<i>O</i>)cobalt(III)
;
loop_
    _publ_author_name
    _publ_author_footnote
    _publ_author_address
    'Golenia, Irina A.' .
;
Department of Chemistry
Kiev National Taras Shevchenko University
Volodymyrska Street 64
01601 Kiev, Ukraine
;
    'Boyko, Alexander N.' .
;
Department of Chemistry
Kiev National Taras Shevchenko University
Volodymyrska Street 64
01601 Kiev, Ukraine
;
    'Kotova, Natalia V.' .
;
Department of Chemistry
Kiev National Taras Shevchenko University
Volodymyrska Street 64
01601 Kiev, Ukraine
;
    'Haukka, Matti' .
;
Department of Chemistry
University of Joensuu
PO Box 111, FI-80101 Joensuu
Finland
;
    'Kalibabchuk, Valentina A.' .
;
Department of General Chemistry
O. O. Bohomolets National Medical University
Shevchenko Boulevard 13, 01601 Kiev, Ukraine
;
