# Supplementary material for: fac-Tris(pyridine-2-carboxyl­ato-κ2 N,O)cobalt(III)
Source: Acta Crystallogr Sect E Struct Rep Online. 2011 Oct 29;67(Pt 11):m1596–7. doi: 10.1107/S1600536811043303 (PMC3247521; doi:10.1107/S1600536811043303)
Supplement: Supplementary file 2 [file e-67-m1596-Isup2.hkl]

# 
# h,k,l, Fc-squared, Fo-squared, sigma(Fo-squared) and status flag 
# 
data_I
_shelx_title ' ig277et in P6 (purple needle)' 
_shelx_refln_list_code          4 
_shelx_F_calc_maximum       86.92 
_exptl_crystal_F_000       432.00 
_reflns_d_resolution_high  0.8409 
 
loop_ 
 _symmetry_equiv_pos_as_xyz 
 'x, y, z' 
 'x-y, x, z' 
 '-y, x-y, z' 
 '-x, -y, z' 
 '-x+y, -x, z' 
 'y, -x+y, z' 
 
_cell_length_a    12.8617 
_cell_length_b    12.8617 
_cell_length_c     6.2122 
_cell_angle_alpha  90.000 
_cell_angle_beta   90.000 
_cell_angle_gamma 120.000 
 
_shelx_F_squared_multiplier     1.000 
 
loop_ 
 _refln_index_h 
 _refln_index_k 
 _refln_index_l 
 _refln_F_squared_calc 
 _refln_F_squared_meas 
 _refln_F_squared_sigma 
 _refln_observed_status 
   0   7  -6      106.60       91.41     16.79 o 
  -2   8  -6       77.99       65.59     16.51 o 
  -1   8  -6      275.30      219.05     24.07 o 
  -1   4  -5       58.82       36.33      9.14 o 
   0   4  -5      149.17      173.84     12.90 o 
  -4   5  -5      195.02      187.82     15.16 o 
  -3   5  -5      410.83      469.40     25.98 o 
  -1   5  -5      172.20      202.86     15.13 o 
   0   5  -5      291.04      296.56     19.53 o 
  -5   6  -5       18.92        3.97      7.53 o 
  -4   6  -5      197.77      197.46     11.07 o 
  -3   6  -5       22.80       14.78      9.11 o 
  -2   6  -5      164.90      166.00     10.18 o 
  -1   6  -5       19.04       26.48      9.85 o 
   0   6  -5      412.21      365.35     23.44 o 
  -6   7  -5      128.45      158.38     11.08 o 
  -5   7  -5      546.29      534.01     19.87 o 
  -4   7  -5       47.63       36.10      5.56 o 
  -3   7  -5       66.94       72.22      8.46 o 
  -2   7  -5      443.58      417.18     18.16 o 
  -1   7  -5       80.96       70.49      8.59 o 
   0   7  -5      208.28      218.07     12.44 o 
  -7   8  -5      277.04      303.25     21.28 o 
  -6   8  -5      118.56      112.65      6.84 o 
  -5   8  -5       44.63       51.73      5.47 o 
  -4   8  -5      222.81      219.95      9.46 o 
  -3   8  -5       26.52       36.38      7.29 o 
  -2   8  -5      122.76      138.79      8.90 o 
  -1   8  -5      238.62      280.26     14.47 o 
   0   8  -5       54.50       43.26     11.30 o 
  -8   9  -5       40.32       53.57      9.25 o 
  -7   9  -5       49.27       57.99      6.60 o 
  -6   9  -5      153.39      173.98      9.05 o 
  -5   9  -5       74.11       53.41      5.86 o 
  -4   9  -5       65.47       52.02      5.29 o 
  -3   9  -5      157.41      177.73     10.94 o 
  -2   9  -5       35.79       27.15     10.51 o 
  -1   9  -5       44.24       37.87     12.82 o 
  -8  10  -5      111.59      119.30     10.03 o 
  -7  10  -5       22.00       36.56      8.41 o 
  -6  10  -5       31.29       26.04      9.78 o 
  -5  10  -5       90.00       84.39     16.98 o 
  -4  10  -5       14.97       35.15     14.43 o 
  -2  10  -5       93.30      102.18     18.78 o 
  -2   3  -4      397.68      486.28     24.62 o 
  -1   3  -4      649.90      631.11     32.48 o 
   0   3  -4     1202.73     1269.17     58.48 o 
  -3   4  -4      174.77      177.85      8.41 o 
  -2   4  -4     1218.98     1319.01     42.98 o 
  -1   4  -4      503.29      487.36     18.49 o 
   0   4  -4      442.47      466.81     25.13 o 
  -4   5  -4      810.72      785.53     27.20 o 
  -3   5  -4      240.90      210.33      9.81 o 
  -2   5  -4      368.33      332.04     14.41 o 
  -1   5  -4      820.93      821.02     28.37 o 
   0   5  -4      252.41      278.86     16.85 o 
  -5   6  -4       61.91       51.79      5.19 o 
  -4   6  -4      433.14      365.21     15.41 o 
  -3   6  -4      315.47      306.87     13.64 o 
  -2   6  -4      308.75      273.33     11.84 o 
  -1   6  -4       55.17       60.25     11.67 o 
   0   6  -4      278.68      286.39     13.45 o 
  -6   7  -4      193.01      204.27      8.71 o 
  -5   7  -4      529.16      554.16     16.73 o 
  -4   7  -4      265.70      216.39      8.20 o 
  -3   7  -4      206.28      297.59     13.73 o 
  -2   7  -4      337.79      316.14     12.09 o 
  -1   7  -4      206.10      208.58      9.24 o 
   0   7  -4      116.50      116.02      5.75 o 
  -7   8  -4      154.49      166.30      8.07 o 
  -6   8  -4      216.76      214.80      8.62 o 
  -5   8  -4       99.22       89.41      5.45 o 
  -4   8  -4      527.04      510.58     14.44 o 
  -3   8  -4      114.57      115.80      5.59 o 
  -2   8  -4      208.89      224.60     10.07 o 
  -1   8  -4      151.09      173.29      8.90 o 
   0   8  -4        4.17       10.81      3.16 o 
  -8   9  -4       31.69       22.61      4.31 o 
  -7   9  -4       44.12       47.70      4.03 o 
  -6   9  -4      240.28      252.17     10.54 o 
  -5   9  -4      136.87      151.35      8.71 o 
  -4   9  -4      141.03      120.73      8.24 o 
  -3   9  -4      228.29      316.64     12.60 o 
  -2   9  -4       46.17       55.45      7.34 o 
  -1   9  -4       13.84       14.12      8.81 o 
   0   9  -4      167.74      203.16      8.75 o 
  -9  10  -4       75.28       90.14      7.35 o 
  -8  10  -4       31.05       27.98      6.36 o 
  -7  10  -4       20.45       16.16      9.66 o 
  -6  10  -4       42.71       34.58      5.39 o 
  -5  10  -4      191.06      213.26     10.16 o 
  -4  10  -4       50.04       28.66      7.68 o 
  -3  10  -4       49.82       50.48      7.16 o 
  -2  10  -4       68.00       60.34      9.79 o 
  -1  10  -4      119.39      150.33     18.51 o 
 -10  11  -4      104.18      105.33      8.00 o 
  -9  11  -4       20.79       40.66      6.83 o 
  -8  11  -4       12.21        0.00      7.23 o 
  -7  11  -4      104.01      138.06     11.04 o 
  -6  11  -4       78.36      108.74      7.16 o 
  -5  11  -4      125.03      115.06      7.79 o 
  -4  11  -4      121.71      112.86     10.39 o 
  -3  11  -4       26.19       30.05      8.94 o 
  -2  11  -4       26.76       23.18     12.61 o 
  -1  11  -4       98.42      123.09     16.44 o 
  -9  12  -4       87.74       86.70      9.73 o 
  -8  12  -4       21.80       24.38      7.61 o 
  -6  12  -4      179.89      157.23     15.44 o 
  -5  12  -4       51.80       33.84     10.78 o 
  -4  12  -4       17.89       31.19     13.72 o 
  -3  12  -4      103.47      103.67     17.97 o 
  -2  12  -4       29.53       14.72     11.77 o 
  -1   2  -3      670.32      646.04     21.32 o 
   0   2  -3       29.17       24.73      6.65 o 
  -2   3  -3      832.59      839.59     28.30 o 
  -1   3  -3      500.58      639.32     21.20 o 
   0   3  -3     1739.46     1732.00     44.85 o 
  -3   4  -3      246.01      212.79     10.95 o 
  -2   4  -3      830.15      772.83     26.45 o 
  -1   4  -3      215.40      213.96      9.92 o 
   0   4  -3      430.11      417.89     12.62 o 
  -4   5  -3     1321.72     1449.35     47.94 o 
  -3   5  -3     1080.17      879.59     30.00 o 
  -2   5  -3      480.03      601.41     21.50 o 
  -1   5  -3     1250.87     1222.58     39.84 o 
   0   5  -3       99.44      107.63      4.34 o 
  -5   6  -3      330.48      400.79     12.68 o 
  -4   6  -3      208.71      276.83      9.70 o 
  -3   6  -3     2200.73     2338.86     73.88 o 
  -2   6  -3      637.21      549.45     16.27 o 
  -1   6  -3      455.68      460.61     14.25 o 
   0   6  -3      518.19      575.72     14.63 o 
  -6   7  -3      245.28      219.95      8.23 o 
  -5   7  -3      397.84      478.79     13.69 o 
  -4   7  -3      109.37      121.47      5.10 o 
  -3   7  -3      232.28      146.71      5.66 o 
  -2   7  -3      684.67      716.04     20.87 o 
  -1   7  -3       92.87       74.86      3.60 o 
   0   7  -3        7.41        5.74      2.81 o 
  -7   8  -3      128.35      120.94      6.59 o 
  -6   8  -3       96.11       76.93      4.01 o 
  -5   8  -3      270.10      269.50     10.36 o 
  -4   8  -3      616.92      672.60     20.11 o 
  -3   8  -3      420.03      469.96     15.44 o 
  -2   8  -3      145.61      123.48      7.13 o 
  -1   8  -3      226.81      209.30     11.68 o 
   0   8  -3        3.06        8.89      2.96 o 
  -8   9  -3       23.39       13.74      3.99 o 
  -7   9  -3       14.10        5.98      4.18 o 
  -6   9  -3      124.75      120.16      5.63 o 
  -5   9  -3      127.73      149.78      6.68 o 
  -4   9  -3      159.93      157.99      6.97 o 
  -3   9  -3      247.05      281.09     11.33 o 
  -2   9  -3       26.44       13.92      5.38 o 
  -1   9  -3       34.61       38.01      7.01 o 
   0   9  -3       41.38       45.73      3.80 o 
  -9  10  -3       19.85       25.76     15.98 o 
  -8  10  -3      103.53      102.15      6.61 o 
  -7  10  -3       37.99       57.33      5.93 o 
  -6  10  -3      215.65      212.65      8.26 o 
  -5  10  -3      614.37      669.46     18.42 o 
  -4  10  -3      257.50      293.12     11.35 o 
  -3  10  -3       19.27       22.83      5.88 o 
  -2  10  -3      131.93      184.54      9.22 o 
  -1  10  -3       14.70       27.97      5.18 o 
   0  10  -3       52.75       93.17      5.35 o 
 -10  11  -3       95.94      104.62      7.83 o 
  -9  11  -3       31.31       34.04      5.64 o 
  -8  11  -3       53.74       56.97      6.54 o 
  -7  11  -3      103.35      103.65      6.95 o 
  -6  11  -3       57.76       59.39      6.54 o 
  -5  11  -3       25.42        8.51      5.51 o 
  -4  11  -3      125.02      118.62      6.90 o 
  -3  11  -3       57.83       67.95      7.15 o 
  -2  11  -3       44.02       49.25      7.10 o 
  -1  11  -3      118.66      123.16     13.44 o 
   0  11  -3       10.36       15.30      3.54 o 
 -11  12  -3       26.80       27.57      5.45 o 
 -10  12  -3       15.81        8.71      5.03 o 
  -9  12  -3      105.24      122.16      9.05 o 
  -8  12  -3       20.37       25.45      6.82 o 
  -7  12  -3      107.63      119.99      9.75 o 
  -6  12  -3      252.83      258.94     14.36 o 
  -5  12  -3       94.85      117.14      8.30 o 
  -4  12  -3       28.98       24.66      6.70 o 
  -3  12  -3       88.07       78.33     11.84 o 
  -2  12  -3        8.09       13.15      9.09 o 
  -1  12  -3       49.14       33.25     12.41 o 
   0  12  -3       44.04       53.68     12.14 o 
 -10  13  -3       71.31       82.87      9.49 o 
  -9  13  -3       29.22       28.32      8.09 o 
  -8  13  -3      205.68      187.01     14.86 o 
  -7  13  -3       23.69        5.29      8.68 o 
  -6  13  -3       17.26       17.84      7.44 o 
  -5  13  -3       88.17      130.41     22.38 o 
  -4  13  -3       27.33       19.53     10.54 o 
  -3  13  -3       49.53       50.64     12.57 o 
   0   1  -2      415.76      547.36     25.08 o 
  -1   2  -2     1152.43      991.83     31.46 o 
   0   2  -2        1.63        0.00      2.17 o 
  -2   3  -2      972.99      923.46     29.93 o 
  -1   3  -2      415.92      430.06     13.78 o 
   0   3  -2     1363.38     1358.68     34.74 o 
  -3   4  -2     1497.35     1545.44     47.61 o 
  -2   4  -2     1303.24     1109.35     37.13 o 
  -1   4  -2     1268.32     1305.21     34.11 o 
   0   4  -2      345.81      343.80      8.97 o 
  -4   5  -2     2999.54     3464.58     70.07 o 
  -3   5  -2     1023.30     1232.17     30.23 o 
  -2   5  -2     1868.37     1736.11     34.85 o 
  -1   5  -2     2417.50     2915.43     64.45 o 
   0   5  -2        6.09        2.08      2.01 o 
  -5   6  -2      617.15      493.98     10.37 o 
  -4   6  -2      588.36      548.26     14.25 o 
  -3   6  -2     2759.39     2916.10     67.02 o 
  -2   6  -2      437.14      391.50     10.74 o 
  -1   6  -2      478.89      566.44     12.76 o 
   0   6  -2      347.82      358.97      8.56 o 
  -6   7  -2       17.99        6.66      2.43 o 
  -5   7  -2      151.80      164.29      6.83 o 
  -4   7  -2      964.14      977.40     22.09 o 
  -3   7  -2      686.08      809.44     19.43 o 
  -2   7  -2      291.13      242.66     12.39 o 
  -1   7  -2       61.00       47.26      2.40 o 
   0   7  -2       14.19        5.42      2.04 o 
  -7   8  -2      260.63      274.40      7.94 o 
  -6   8  -2       36.64       29.28      4.23 o 
  -5   8  -2      232.69      190.20      6.03 o 
  -4   8  -2     1216.76     1422.90     30.46 o 
  -3   8  -2      320.32      326.96      9.62 o 
  -2   8  -2       16.79       29.70      4.00 o 
  -1   8  -2      266.70      314.34      7.45 o 
   0   8  -2      144.19      155.92      4.99 o 
  -8   9  -2       30.33       23.86      2.85 o 
  -7   9  -2       25.59       24.27      4.31 o 
  -6   9  -2      381.96      363.92     11.46 o 
  -5   9  -2      127.80      147.82      7.21 o 
  -4   9  -2      119.42      141.40      6.03 o 
  -3   9  -2      237.12      223.51      7.84 o 
  -2   9  -2       32.03       33.84      3.99 o 
  -1   9  -2       64.30       76.05      3.70 o 
   0   9  -2       45.69       46.35      3.11 o 
  -9  10  -2       21.05        9.23      2.83 o 
  -8  10  -2      119.59      135.52      6.56 o 
  -7  10  -2       66.11       69.49      5.60 o 
  -6  10  -2       80.52       70.90      6.24 o 
  -5  10  -2      366.47      369.44     12.92 o 
  -4  10  -2      108.38      114.57      5.95 o 
  -3  10  -2       80.13       80.57      4.88 o 
  -2  10  -2      204.86      222.36      7.96 o 
  -1  10  -2       49.98       40.43      2.88 o 
   0  10  -2       63.41       33.78      3.06 o 
 -10  11  -2       78.60       75.75      4.95 o 
  -9  11  -2       15.60        2.52      4.10 o 
  -8  11  -2       61.91       52.80      6.23 o 
  -7  11  -2      204.66      210.96      9.43 o 
  -6  11  -2      219.87      245.39     10.51 o 
  -5  11  -2      252.92      256.15      9.98 o 
  -4  11  -2      233.55      223.05      8.87 o 
  -3  11  -2       91.09       90.44      5.90 o 
  -2  11  -2       11.30        6.07      3.95 o 
  -1  11  -2       97.50      120.13      5.01 o 
   0  11  -2       27.78       22.17      3.26 o 
 -11  12  -2       75.06       72.17      5.53 o 
 -10  12  -2       47.85       53.24      5.54 o 
  -9  12  -2      140.06      129.45      7.28 o 
  -8  12  -2       37.07       39.67      5.88 o 
  -7  12  -2       86.40       80.89      8.92 o 
  -6  12  -2      213.44      261.49     11.49 o 
  -5  12  -2      159.62      131.10      8.01 o 
  -4  12  -2       64.21       64.92      6.78 o 
  -3  12  -2       71.63       65.55     11.17 o 
  -2  12  -2       70.51       70.57      8.53 o 
  -1  12  -2       95.67       90.16      5.19 o 
   0  12  -2       91.91      104.58      6.86 o 
 -12  13  -2       20.26       23.57      5.87 o 
 -11  13  -2       52.44       52.20      6.59 o 
 -10  13  -2       19.34       17.80      6.73 o 
  -9  13  -2       52.84       35.76      6.80 o 
  -8  13  -2      151.27      141.55      8.54 o 
  -7  13  -2       14.52       15.57      6.46 o 
  -6  13  -2       41.43       43.36      6.51 o 
  -5  13  -2      130.90      109.49     12.20 o 
  -4  13  -2       21.77       12.37      7.61 o 
  -3  13  -2       18.86       58.64     15.63 o 
  -2  13  -2       63.21       71.03     11.93 o 
  -1  13  -2       24.77       31.49      7.44 o 
 -10  14  -2       53.17       59.39     10.28 o 
  -9  14  -2        5.77        4.89      9.06 o 
  -8  14  -2       63.43       57.77      7.27 o 
  -7  14  -2       11.49       27.86     10.06 o 
  -6  14  -2       51.55       34.30      8.18 o 
  -5  14  -2       11.54        0.00      9.44 o 
  -4  14  -2       57.29       76.79     19.11 o 
   0   1  -1     1010.13     1211.60     29.22 o 
  -1   2  -1     4414.12     4871.97    123.41 o 
   0   2  -1     3573.82     4115.97    104.38 o 
  -2   3  -1     5209.63     5351.69    107.34 o 
  -1   3  -1     4258.39     4880.71    104.82 o 
   0   3  -1      125.78      118.59      3.87 o 
  -3   4  -1     1271.14     1364.64     23.34 o 
  -2   4  -1     3535.35     3824.26     85.54 o 
  -1   4  -1     1380.73     1243.44     22.47 o 
   0   4  -1       10.07       12.35      1.85 o 
  -4   5  -1      868.01      870.00     17.20 o 
  -3   5  -1     2271.04     2406.82     50.96 o 
  -2   5  -1     2300.01     2728.23     48.92 o 
  -1   5  -1      628.57      671.77     13.61 o 
   0   5  -1       44.98       40.44      2.74 o 
  -5   6  -1      227.64      266.60      6.05 o 
  -4   6  -1     1237.43     1283.57     28.47 o 
  -3   6  -1     1608.39     1992.15     44.85 o 
  -2   6  -1     1121.09     1325.10     28.09 o 
  -1   6  -1      509.61      465.07      9.27 o 
   0   6  -1      802.44      867.99     15.88 o 
  -6   7  -1      258.76      228.38      5.65 o 
  -5   7  -1      803.26      886.76     20.95 o 
  -4   7  -1      517.34      535.48     15.92 o 
  -3   7  -1      464.27      453.56     10.21 o 
  -2   7  -1      634.95      691.56     13.08 o 
  -1   7  -1      200.64      213.24      5.21 o 
   0   7  -1      163.36      153.35      4.42 o 
  -7   8  -1      854.33      804.90     15.96 o 
  -6   8  -1       91.28       99.06      3.82 o 
  -5   8  -1      107.65      117.32      7.36 o 
  -4   8  -1       34.97       22.33      3.38 o 
  -3   8  -1       50.03       40.65      3.86 o 
  -2   8  -1      143.55      127.39      3.86 o 
  -1   8  -1      520.59      611.78     12.22 o 
   0   8  -1      229.43      232.82      5.92 o 
  -8   9  -1      310.77      326.21      7.83 o 
  -7   9  -1      228.41      250.62      6.53 o 
  -6   9  -1      484.18      570.41     14.38 o 
  -5   9  -1       57.74       44.88      5.11 o 
  -4   9  -1       33.40       27.94      3.19 o 
  -3   9  -1      465.94      516.02      9.89 o 
  -2   9  -1      223.71      226.18      5.70 o 
  -1   9  -1      195.14      240.23      6.35 o 
   0   9  -1      658.68      741.85     15.44 o 
  -9  10  -1      138.16      102.12      4.52 o 
  -8  10  -1      339.44      387.88      9.35 o 
  -7  10  -1      246.51      226.88      6.75 o 
  -6  10  -1       54.30       71.05      5.07 o 
  -5  10  -1      127.15      129.18      6.12 o 
  -4  10  -1       89.38       88.86      5.01 o 
  -3  10  -1      154.63      200.91      5.10 o 
  -2  10  -1      303.97      296.15      7.58 o 
  -1  10  -1       81.61       95.45      4.31 o 
   0  10  -1       11.54        3.73      3.17 o 
 -10  11  -1      120.34      140.10      5.29 o 
  -9  11  -1       92.82      147.19      5.86 o 
  -8  11  -1       42.73       29.45      3.23 o 
  -7  11  -1      336.43      357.46     10.67 o 
  -6  11  -1      156.69      144.38      6.39 o 
  -5  11  -1      181.96      160.06      6.52 o 
  -4  11  -1      296.28      277.16      9.49 o 
  -3  11  -1       47.70       50.21      2.59 o 
  -2  11  -1      195.41      177.32      5.99 o 
  -1  11  -1      102.85      101.84      4.87 o 
   0  11  -1       52.24       52.62      4.30 o 
 -11  12  -1       23.49       11.77      3.61 o 
 -10  12  -1       50.92       44.85      4.33 o 
  -9  12  -1       37.18       28.21      3.28 o 
  -8  12  -1       32.13       32.12      5.10 o 
  -7  12  -1       48.82       33.58      5.19 o 
  -6  12  -1      109.43       94.68      5.86 o 
  -5  12  -1       51.34       52.85      4.98 o 
  -4  12  -1       41.07       38.12      5.14 o 
  -3  12  -1       87.59      100.89      3.86 o 
  -2  12  -1       60.55       60.16      4.35 o 
  -1  12  -1       26.35       17.89      4.05 o 
   0  12  -1       40.27       17.25      5.32 o 
 -12  13  -1       14.67        1.86      5.87 o 
 -11  13  -1       45.04       50.09      6.11 o 
 -10  13  -1        3.31        0.41      3.17 o 
  -9  13  -1       23.32       38.45      5.61 o 
  -8  13  -1       17.61       20.88      5.06 o 
  -7  13  -1       32.99       21.60      5.52 o 
  -6  13  -1       23.47       31.01      5.85 o 
  -5  13  -1       24.34       12.43      4.87 o 
  -4  13  -1       17.71       16.01      6.22 o 
  -3  13  -1        1.68        1.56      2.40 o 
  -2  13  -1       26.87       31.21      4.00 o 
  -1  13  -1        5.71        0.59      5.04 o 
   0  13  -1       13.36       17.74      6.72 o 
 -12  14  -1       18.61        1.54     11.58 o 
 -11  14  -1       15.02       11.13      7.52 o 
 -10  14  -1       38.21       30.26      7.92 o 
  -9  14  -1       20.96       18.79      6.99 o 
  -8  14  -1       21.30       23.61      6.88 o 
  -7  14  -1       69.75       60.03      7.23 o 
  -6  14  -1       19.56        8.89      8.01 o 
  -5  14  -1       35.33       36.51      7.32 o 
  -4  14  -1       53.79       52.82      7.59 o 
  -3  14  -1       25.10       12.26      8.85 o 
  -2  14  -1       17.75        5.39      9.75 o 
  -9  15  -1       64.11       51.92      8.90 o 
  -8  15  -1       19.88       26.17      9.13 o 
  -7  15  -1       14.84        0.00      8.92 o 
  -6  15  -1       72.31       88.84     16.60 o 
  -1   2   0     1690.37     3980.96     88.27 o 
   0   2   0     7555.15     5581.77     93.96 o 
  -2   3   0      429.57      236.09      5.36 o 
  -1   3   0     1297.10     1020.23     20.84 o 
   0   3   0     1041.17     1609.76     29.51 o 
  -3   4   0        3.98        7.83      1.37 o 
  -2   4   0      827.48     1119.39     20.86 o 
  -1   4   0        6.84        9.62      2.25 o 
   0   4   0      253.01      249.68      5.49 o 
  -4   5   0      229.51       84.37      2.71 o 
  -3   5   0      293.88      316.96      6.37 o 
  -2   5   0      471.49      411.30      8.43 o 
  -1   5   0      917.97      590.52     11.69 o 
   0   5   0      218.11      329.40      7.35 o 
  -5   6   0      388.11      485.21     10.04 o 
  -4   6   0       37.76       30.49      2.01 o 
  -3   6   0       48.84       38.13      2.47 o 
  -2   6   0      136.18      115.89      4.64 o 
  -1   6   0      167.69      312.01      7.43 o 
   0   6   0      491.49      448.35      9.48 o 
  -6   7   0      144.93      197.16      5.14 o 
  -5   7   0     2048.04     2190.78     35.32 o 
  -4   7   0       82.18       63.66      2.49 o 
  -3   7   0      330.59      267.26      5.99 o 
  -2   7   0     1594.87     1866.67     42.00 o 
  -1   7   0      181.27      188.20      5.42 o 
   0   7   0      824.42     1134.59     21.87 o 
  -7   8   0     1230.08     1367.70     26.13 o 
  -6   8   0       22.34       33.21      2.41 o 
  -5   8   0      323.79      446.75      9.06 o 
  -4   8   0       90.48       65.33      2.96 o 
  -3   8   0      196.93      244.31      5.84 o 
  -2   8   0       29.01       16.98      2.77 o 
  -1   8   0     1865.68     1834.60     37.11 o 
   0   8   0      631.48      670.04     14.85 o 
  -8   9   0      150.52      182.10      5.45 o 
  -7   9   0      716.62      934.60     17.31 o 
  -6   9   0      191.80      174.83      4.92 o 
  -5   9   0       64.71       69.39      3.26 o 
  -4   9   0       22.81       19.41      2.47 o 
  -3   9   0      267.54      194.81      4.90 o 
  -2   9   0      626.92      748.24     16.49 o 
  -1   9   0      351.69      291.81      7.98 o 
   0   9   0     1445.33     1506.83     31.16 o 
  -9  10   0        6.96        5.45      2.78 o 
  -8  10   0      506.14      445.77      9.44 o 
  -7  10   0       60.57       49.13      3.20 o 
  -6  10   0       17.59        8.40      2.41 o 
  -5  10   0      119.31      126.98      4.31 o 
  -4  10   0       23.38       18.49      2.81 o 
  -3  10   0      217.48      159.56      4.63 o 
  -2  10   0      363.38      383.48      9.18 o 
  -1  10   0       13.94        0.00      3.15 o 
   0  10   0      158.16      189.94      6.31 o 
 -10  11   0        9.25       19.86      3.35 o 
  -9  11   0      184.32      136.16      4.89 o 
  -8  11   0       27.24       42.43      3.80 o 
  -7  11   0      294.70      347.64      8.79 o 
  -6  11   0       95.80       65.69      3.78 o 
  -5  11   0       29.57       28.10      3.48 o 
  -4  11   0      133.27      139.35      4.51 o 
  -3  11   0        7.46        2.82      2.38 o 
  -2  11   0       45.72       13.56      3.12 o 
  -1  11   0        6.57        3.22      3.29 o 
   0  11   0        3.34        2.11      3.02 o 
 -11  12   0        4.76        1.14      3.14 o 
 -10  12   0       24.04       33.84      3.91 o 
  -9  12   0       86.51       99.35      4.67 o 
  -8  12   0       73.27       69.79      4.75 o 
  -7  12   0        3.33        3.52      2.95 o 
  -6  12   0        0.63        1.52      2.91 o 
  -5  12   0       12.18        4.09      3.13 o 
  -4  12   0       28.92       25.75      2.88 o 
  -3  12   0       71.20       99.58      4.11 o 
  -2  12   0       36.00       48.62      4.32 o 
  -1  12   0        7.40        6.67      3.05 o 
   0  12   0       81.36       70.67      4.34 o 
 -12  13   0       20.51       59.56      9.36 o 
 -11  13   0       36.56       75.42      6.66 o 
 -10  13   0        2.94        1.48      4.53 o 
  -9  13   0       17.55       16.51      4.01 o 
  -8  13   0       68.56       92.13      5.48 o 
  -7  13   0       17.17       20.94      3.64 o 
  -6  13   0        7.81        3.50      2.78 o 
  -5  13   0       93.44      126.92      4.72 o 
  -4  13   0       34.10       24.58      3.62 o 
  -3  13   0        5.25        1.25      3.11 o 
  -2  13   0       41.07       37.95      3.99 o 
  -1  13   0       20.89       16.50      4.98 o 
   0  13   0       12.43       18.52      6.32 o 
 -12  14   0        0.51        8.73     10.67 o 
 -11  14   0       10.84        7.07      8.98 o 
 -10  14   0       22.64       26.03     11.17 o 
  -9  14   0       20.75        8.90      8.11 o 
  -8  14   0        0.92        7.55      8.31 o 
  -7  14   0       36.10       29.05      4.16 o 
  -6  14   0        1.19        6.16      3.91 o 
  -5  14   0       23.76       20.93      4.46 o 
  -4  14   0       19.20       22.33      4.41 o 
  -3  14   0        5.00       10.89      4.73 o 
 -10  15   0        2.51        0.00      9.89 o 
  -8  15   0       12.12       16.50      4.70 o 
  -7  15   0       25.31       20.33      4.69 o 
  -6  15   0       56.47       64.60      5.28 o 
  -5  15   0        6.02        2.62      4.79 o 
   0   1   1     1015.57     1054.51     36.10 o 
  -1   2   1     4396.29     4976.79     95.57 o 
   0   2   1     3574.02     4205.59     80.88 o 
  -2   3   1     5460.76     5518.27    117.61 o 
  -1   3   1     4040.45     4526.36    102.05 o 
   0   3   1      142.18      136.43      3.88 o 
  -3   4   1     1285.09     1325.21     26.95 o 
  -2   4   1     3484.75     3816.31     74.47 o 
  -1   4   1     1312.44     1157.30     27.10 o 
   0   4   1        5.17        5.66      2.03 o 
  -4   5   1      916.67      927.74     17.30 o 
  -3   5   1     2404.58     2543.12     45.34 o 
  -2   5   1     2155.10     2499.04     51.59 o 
  -1   5   1      564.48      608.20     14.01 o 
   0   5   1       53.01       49.02      2.41 o 
  -5   6   1      220.46      249.78      5.60 o 
  -4   6   1     1155.09     1154.02     22.70 o 
  -3   6   1     1613.86     1939.10     36.18 o 
  -2   6   1     1217.21     1379.44     28.21 o 
  -1   6   1      534.93      488.10     11.04 o 
   0   6   1      818.54      851.83     16.83 o 
  -6   7   1      256.83      228.17      5.39 o 
  -5   7   1      807.42      899.90     17.50 o 
  -4   7   1      558.09      550.48     11.24 o 
  -3   7   1      417.91      404.43      8.47 o 
  -2   7   1      645.98      707.50     15.54 o 
  -1   7   1      197.39      198.61      6.02 o 
   0   7   1      165.97      148.51      4.60 o 
  -7   8   1      844.15      782.39     15.89 o 
  -6   8   1       89.47       97.42      3.80 o 
  -5   8   1      130.15      147.77      4.47 o 
  -4   8   1       45.71       26.69      2.33 o 
  -3   8   1       40.47       34.60      2.70 o 
  -2   8   1      129.71      122.63      5.02 o 
  -1   8   1      541.13      637.85     13.00 o 
   0   8   1      238.98      241.92      6.33 o 
  -8   9   1      294.31      303.19      7.75 o 
  -7   9   1      234.47      244.86      6.53 o 
  -6   9   1      478.50      566.60     12.08 o 
  -5   9   1       51.36       40.11      3.51 o 
  -4   9   1       43.60       34.68      2.40 o 
  -3   9   1      456.55      496.40     11.10 o 
  -2   9   1      217.76      216.96      7.08 o 
  -1   9   1      214.68      261.84      6.86 o 
   0   9   1      656.85      737.02     15.34 o 
  -9  10   1      126.89       95.30      4.22 o 
  -8  10   1      338.79      408.17      9.32 o 
  -7  10   1      234.60      212.63      6.29 o 
  -6  10   1       61.32       80.53      3.77 o 
  -5  10   1      134.81      139.05      4.73 o 
  -4  10   1       82.66       71.65      4.02 o 
  -3  10   1      169.39      208.85      6.20 o 
  -2  10   1      306.72      292.49      7.73 o 
  -1  10   1       80.21       99.20      4.66 o 
   0  10   1       12.26        4.67      3.43 o 
 -10  11   1      110.45      128.50      5.38 o 
  -9  11   1      102.35      161.51      6.21 o 
  -8  11   1       54.19       38.29      4.11 o 
  -7  11   1      351.83      377.72      9.17 o 
  -6  11   1      140.20      138.68      5.27 o 
  -5  11   1      191.77      167.47      5.14 o 
  -4  11   1      276.14      252.00      7.48 o 
  -3  11   1       37.07       36.84      3.78 o 
  -2  11   1      183.75      162.74      5.92 o 
  -1  11   1      100.20       98.62      4.94 o 
   0  11   1       53.45       56.89      5.42 o 
 -11  12   1       27.59       12.93      4.27 o 
 -10  12   1       44.15       41.10      5.42 o 
  -9  12   1       46.12       40.46      7.21 o 
  -8  12   1       36.35       31.64      3.85 o 
  -7  12   1       58.60       37.04      3.60 o 
  -6  12   1      100.87       98.02      4.50 o 
  -5  12   1       41.31       38.19      4.33 o 
  -4  12   1       35.99       31.26      3.34 o 
  -3  12   1       76.37       80.36      4.24 o 
  -2  12   1       68.74       63.48      4.48 o 
  -1  12   1       20.76       13.26      3.67 o 
   0  12   1       41.26       27.55      4.61 o 
 -12  13   1       14.69        1.33      7.57 o 
 -11  13   1       48.81       51.07      6.38 o 
 -10  13   1        4.53        5.13      4.70 o 
  -9  13   1       19.78       24.05      4.69 o 
  -8  13   1       21.81       21.61      4.81 o 
  -7  13   1       32.36       40.64      4.74 o 
  -6  13   1       27.28       31.70      4.80 o 
  -5  13   1       29.54       20.81      5.42 o 
  -4  13   1       20.86       19.76      3.28 o 
  -3  13   1        2.40        2.20      3.94 o 
  -2  13   1       27.10       25.94      4.26 o 
  -1  13   1        5.86        3.12      5.16 o 
   0  13   1       12.42        0.00     12.21 o 
 -12  14   1       19.72        9.24     14.16 o 
 -11  14   1       12.32       10.09     11.41 o 
 -10  14   1       32.94       25.88     13.87 o 
  -9  14   1       22.72       34.41      6.05 o 
  -8  14   1       17.12        1.62      4.67 o 
  -7  14   1       69.53       74.95      6.74 o 
  -6  14   1       21.74       10.94      6.17 o 
  -5  14   1       34.82       43.02      4.64 o 
  -4  14   1       58.66       66.36      6.24 o 
  -3  14   1       27.13        8.60      5.57 o 
  -2  14   1       15.09       10.94      8.05 o 
  -9  15   1       61.65       35.95     11.82 o 
  -8  15   1       18.64       20.18      7.47 o 
  -7  15   1       15.60       17.11      7.65 o 
  -6  15   1       74.80       92.34      7.17 o 
   0   0   2     3649.90      789.49     36.05 o 
   0   1   2      386.01      522.53     14.42 o 
  -1   2   2     1159.22      974.76     22.16 o 
   0   2   2        2.59        0.76      2.79 o 
  -2   3   2     1023.82      934.92     18.91 o 
  -1   3   2      367.52      364.39      9.40 o 
   0   3   2     1330.94     1334.63     26.87 o 
  -3   4   2     1511.39     1481.48     33.74 o 
  -2   4   2     1374.77     1172.74     23.36 o 
  -1   4   2     1305.72     1325.04     26.53 o 
   0   4   2      336.39      332.61      8.12 o 
  -4   5   2     3100.76     3539.35     76.81 o 
  -3   5   2     1116.30     1367.59     26.69 o 
  -2   5   2     1757.59     1602.16     33.50 o 
  -1   5   2     2327.07     2810.19     56.14 o 
   0   5   2        7.55        3.34      2.49 o 
  -5   6   2      597.13      469.97     12.28 o 
  -4   6   2      601.54      553.15     12.37 o 
  -3   6   2     2769.92     2979.91     58.39 o 
  -2   6   2      440.87      394.87      9.44 o 
  -1   6   2      484.87      597.16     12.61 o 
   0   6   2      343.56      368.65      8.74 o 
  -6   7   2       15.63        9.53      2.78 o 
  -5   7   2      205.57      219.12      8.10 o 
  -4   7   2     1037.01     1050.60     21.40 o 
  -3   7   2      621.55      756.91     16.88 o 
  -2   7   2      221.28      183.39      7.26 o 
  -1   7   2       65.04       50.31      3.46 o 
   0   7   2       10.69        1.87      3.12 o 
  -7   8   2      257.52      287.26      8.94 o 
  -6   8   2       36.28       29.31      3.40 o 
  -5   8   2      231.43      193.67      6.01 o 
  -4   8   2     1206.69     1402.19     29.19 o 
  -3   8   2      303.96      303.29      8.32 o 
  -2   8   2       21.76       29.38      3.64 o 
  -1   8   2      253.39      304.16      9.17 o 
   0   8   2      140.03      163.89      5.55 o 
  -8   9   2       32.55       27.16      4.28 o 
  -7   9   2       31.46       30.13      3.68 o 
  -6   9   2      402.14      389.02      9.87 o 
  -5   9   2      140.01      156.06      5.87 o 
  -4   9   2      110.40      125.20      5.19 o 
  -3   9   2      238.03      219.81      6.88 o 
  -2   9   2       23.12       26.57      4.21 o 
  -1   9   2       65.82       72.01      4.74 o 
   0   9   2       54.56       66.69      4.37 o 
  -9  10   2       18.27       14.06      4.54 o 
  -8  10   2      108.59      120.27      5.43 o 
  -7  10   2       65.36       69.71      4.18 o 
  -6  10   2       85.51       71.37      4.71 o 
  -5  10   2      359.17      367.02      9.82 o 
  -4  10   2      102.33      119.89      5.36 o 
  -3  10   2       87.15       79.60      4.98 o 
  -2  10   2      208.18      216.30      8.21 o 
  -1  10   2       58.14       49.52      4.43 o 
   0  10   2       57.34       28.28      4.03 o 
 -10  11   2       82.05       66.02      6.20 o 
  -9  11   2       19.59        9.48      4.74 o 
  -8  11   2       64.36       60.62      4.98 o 
  -7  11   2      232.58      245.00      7.84 o 
  -6  11   2      201.40      228.61      7.92 o 
  -5  11   2      277.70      284.24      8.30 o 
  -4  11   2      217.98      213.40      7.36 o 
  -3  11   2       81.60       77.49      4.95 o 
  -2  11   2       12.32        5.95      4.20 o 
  -1  11   2       98.61      110.37      5.73 o 
   0  11   2       31.59       29.77      4.57 o 
 -11  12   2       83.29       97.01      9.02 o 
 -10  12   2       40.97       46.19      6.11 o 
  -9  12   2      136.85      136.94      6.67 o 
  -8  12   2       37.24       40.42      5.20 o 
  -7  12   2       98.87      108.11      6.14 o 
  -6  12   2      216.13      248.51      8.51 o 
  -5  12   2      142.29      114.90      6.10 o 
  -4  12   2       63.27       79.04      5.45 o 
  -3  12   2       69.79       65.08      4.50 o 
  -2  12   2       79.53       74.09      4.51 o 
  -1  12   2       85.15       78.22      5.20 o 
   0  12   2       90.57      123.90     11.71 o 
 -12  13   2       22.08       11.58     11.88 o 
 -11  13   2       56.21       58.33      7.98 o 
 -10  13   2       18.68        3.76      6.62 o 
  -9  13   2       50.33       47.84      6.36 o 
  -8  13   2      138.23      137.67      7.76 o 
  -7  13   2       13.74       31.93      9.83 o 
  -6  13   2       43.71       39.84      5.35 o 
  -5  13   2      131.33      120.13      7.05 o 
  -4  13   2       21.89       18.31      5.87 o 
  -3  13   2       16.62       20.69      5.32 o 
  -2  13   2       58.64       63.14      7.05 o 
  -1  13   2       22.77       33.28     10.09 o 
 -10  14   2       45.43       41.99     13.64 o 
  -9  14   2        5.94        8.41      5.43 o 
  -8  14   2       56.17       57.52      6.61 o 
  -7  14   2       15.08       26.80      8.62 o 
  -6  14   2       58.30       54.25      7.66 o 
  -5  14   2       14.39       14.60      8.52 o 
  -4  14   2       64.66       63.32     11.13 o 
   0   0   3     2678.58     1364.74     61.91 o 
   0   1   3       35.11       39.00      3.17 o 
  -1   2   3      632.40      613.30     14.96 o 
   0   2   3       41.45       38.22      3.99 o 
  -2   3   3      843.20      871.76     20.13 o 
  -1   3   3      474.62      606.14     14.97 o 
   0   3   3     1762.87     1734.99     44.95 o 
  -3   4   3      215.41      170.45      5.10 o 
  -2   4   3      823.93      802.28     16.74 o 
  -1   4   3      235.80      240.54      6.15 o 
   0   4   3      442.10      425.86      9.81 o 
  -4   5   3     1345.73     1521.10     30.49 o 
  -3   5   3     1070.20      915.93     18.95 o 
  -2   5   3      497.56      612.79     12.23 o 
  -1   5   3     1233.69     1205.42     24.83 o 
   0   5   3      104.74      100.86      3.93 o 
  -5   6   3      340.19      422.47     11.24 o 
  -4   6   3      234.68      297.40      8.57 o 
  -3   6   3     2182.14     2333.49     46.85 o 
  -2   6   3      597.22      495.62     11.94 o 
  -1   6   3      435.62      432.35     10.32 o 
   0   6   3      499.82      562.84     12.84 o 
  -6   7   3      253.42      224.88      7.54 o 
  -5   7   3      433.09      524.91     12.03 o 
  -4   7   3      105.16      113.33      5.02 o 
  -3   7   3      237.69      144.08      5.39 o 
  -2   7   3      656.24      668.05     15.45 o 
  -1   7   3       80.31       63.66      3.29 o 
   0   7   3        9.81        7.13      3.17 o 
  -7   8   3       95.25       97.49      5.12 o 
  -6   8   3       77.42       67.98      4.36 o 
  -5   8   3      262.82      263.56      7.82 o 
  -4   8   3      627.05      634.95     14.88 o 
  -3   8   3      436.17      473.98     11.65 o 
  -2   8   3      163.41      125.14      5.20 o 
  -1   8   3      263.89      255.29      8.13 o 
   0   8   3        2.88        2.22      3.00 o 
  -8   9   3       16.42       10.42      3.42 o 
  -7   9   3       16.60        7.57      3.89 o 
  -6   9   3      115.31      106.61      5.42 o 
  -5   9   3      150.50      167.53      6.25 o 
  -4   9   3      137.23      142.59      5.95 o 
  -3   9   3      250.74      281.12      8.38 o 
  -2   9   3       28.33       19.25      3.70 o 
  -1   9   3       40.83       36.51      4.61 o 
   0   9   3       46.47       60.65      4.45 o 
  -9  10   3       13.38        8.74      4.06 o 
  -8  10   3       92.95       86.78      5.51 o 
  -7  10   3       28.84       43.46      6.18 o 
  -6  10   3      223.71      223.32      7.48 o 
  -5  10   3      615.03      673.47     15.94 o 
  -4  10   3      244.48      287.78      9.10 o 
  -3  10   3       26.10       23.53      4.34 o 
  -2  10   3      143.01      192.71      7.30 o 
  -1  10   3       21.56       20.90      4.86 o 
   0  10   3       55.01      101.79      7.47 o 
 -10  11   3       95.79       90.70      8.15 o 
  -9  11   3       39.53       41.48      5.29 o 
  -8  11   3       54.61       58.85      5.81 o 
  -7  11   3      124.45      125.95      6.89 o 
  -6  11   3       65.76       62.98      5.75 o 
  -5  11   3       20.21       12.20      4.88 o 
  -4  11   3      104.29      113.06      6.14 o 
  -3  11   3       57.25       56.89      5.48 o 
  -2  11   3       34.76       25.53      4.69 o 
  -1  11   3      115.14      109.41      6.74 o 
   0  11   3        8.84        5.52      6.40 o 
 -11  12   3       26.22       36.72      8.19 o 
 -10  12   3       14.22        4.58      5.28 o 
  -9  12   3      109.16      120.41      7.60 o 
  -8  12   3       19.72       19.68      5.84 o 
  -7  12   3      109.72      125.30      6.95 o 
  -6  12   3      250.49      266.76     10.05 o 
  -5  12   3       92.19      100.88      5.99 o 
  -4  12   3       32.46       38.53      5.98 o 
  -3  12   3       86.88       96.97      6.87 o 
  -2  12   3        9.86        4.10      5.61 o 
  -1  12   3       49.28       54.83     10.64 o 
   0  12   3       45.81       42.83     10.53 o 
 -10  13   3       71.08       85.41      7.22 o 
  -9  13   3       30.97       33.95      7.14 o 
  -8  13   3      206.04      180.10      8.61 o 
  -7  13   3       24.57       25.46      6.34 o 
  -6  13   3       14.38       12.79      5.67 o 
  -5  13   3       92.49       89.54      7.47 o 
  -4  13   3       26.35       26.31      8.21 o 
  -3  13   3       50.26       75.20      8.05 o 
   0   0   4      175.64      176.83     12.67 o 
   0   1   4       60.66       23.68      2.72 o 
  -1   2   4      576.26      565.73     14.33 o 
   0   2   4      100.38       83.20      4.08 o 
  -2   3   4      357.65      445.18     11.96 o 
  -1   3   4      687.00      674.67     16.44 o 
   0   3   4     1188.43     1254.05     26.11 o 
  -3   4   4      170.10      171.44      5.51 o 
  -2   4   4     1215.30     1310.08     27.11 o 
  -1   4   4      491.58      497.22     11.57 o 
   0   4   4      436.72      464.60     11.11 o 
  -4   5   4      807.57      799.92     15.71 o 
  -3   5   4      214.68      194.60      6.16 o 
  -2   5   4      405.28      373.98      9.01 o 
  -1   5   4      793.53      810.60     16.21 o 
   0   5   4      246.45      257.22      7.16 o 
  -5   6   4       55.58       48.15      3.58 o 
  -4   6   4      466.13      413.38      9.83 o 
  -3   6   4      327.25      337.71      7.87 o 
  -2   6   4      269.35      238.83      6.59 o 
  -1   6   4       72.45       70.51      3.59 o 
   0   6   4      286.03      263.81      7.52 o 
  -6   7   4      222.80      241.33      6.97 o 
  -5   7   4      522.59      529.46     11.13 o 
  -4   7   4      236.71      201.94      7.07 o 
  -3   7   4      233.89      332.06      9.12 o 
  -2   7   4      365.86      326.70      7.95 o 
  -1   7   4      181.77      183.65      5.60 o 
   0   7   4      114.71      113.14      5.06 o 
  -7   8   4      126.38      139.05      5.29 o 
  -6   8   4      192.88      202.93      7.54 o 
  -5   8   4       85.17       71.63      5.49 o 
  -4   8   4      506.61      514.53     12.85 o 
  -3   8   4      129.96      138.30      6.07 o 
  -2   8   4      231.50      246.16      7.90 o 
  -1   8   4      178.58      180.73      7.63 o 
   0   8   4        3.08        4.61      3.91 o 
  -8   9   4       28.07       23.20      4.80 o 
  -7   9   4       36.21       45.19      6.00 o 
  -6   9   4      221.47      240.53      8.39 o 
  -5   9   4      144.01      164.21      6.91 o 
  -4   9   4      125.55       96.15      6.28 o 
  -3   9   4      243.07      312.28     10.68 o 
  -2   9   4       58.32       72.69      5.66 o 
  -1   9   4       15.55       19.20      3.85 o 
   0   9   4      159.14      224.71      8.28 o 
  -9  10   4       71.43       99.38      6.48 o 
  -8  10   4       28.76       29.30      6.62 o 
  -7  10   4       27.76       35.76      5.60 o 
  -6  10   4       44.24       34.11      5.10 o 
  -5  10   4      193.90      198.20      7.96 o 
  -4  10   4       54.91       42.71      6.04 o 
  -3  10   4       39.44       40.00      5.32 o 
  -2  10   4       81.72       60.86      6.30 o 
  -1  10   4      120.54      108.06      7.17 o 
   0  10   4       20.71       14.39      7.62 o 
 -10  11   4      104.47      115.19      6.83 o 
  -9  11   4       20.38       34.36      5.56 o 
  -8  11   4        9.60       11.30      5.70 o 
  -7  11   4      112.92      128.94      8.58 o 
  -6  11   4       89.21      147.86      7.91 o 
  -5  11   4      111.49      100.38      7.48 o 
  -4  11   4      110.57      109.36      6.77 o 
  -3  11   4       31.40       22.24      5.14 o 
  -2  11   4       27.96       29.50      7.57 o 
  -1  11   4      100.86      113.80      8.76 o 
   0  11   4       22.97       23.68     13.67 o 
 -10  12   4       13.29        8.68      6.30 o 
  -9  12   4       83.90       83.12      7.67 o 
  -8  12   4       18.77       18.46      6.71 o 
  -7  12   4       56.55       43.35      6.98 o 
  -6  12   4      181.82      171.23      8.68 o 
  -5  12   4       54.93       44.09      6.59 o 
  -4  12   4       20.27       37.16      7.40 o 
  -3  12   4      106.57      115.69      8.63 o 
  -2  12   4       25.05       16.95      7.35 o 
   0   0   5     1897.58     1977.37     90.24 o 
   0   1   5      253.90      246.56      6.71 o 
  -1   2   5      829.33      784.53     16.02 o 
   0   2   5      258.27      236.32      6.67 o 
  -2   3   5      303.29      303.46      8.56 o 
  -1   3   5      318.20      340.73      9.26 o 
   0   3   5      858.73      952.95     20.80 o 
  -3   4   5      184.10      140.45      5.64 o 
  -2   4   5      490.96      476.45     13.13 o 
  -1   4   5       52.45       31.60      4.20 o 
   0   4   5      147.77      163.85      5.20 o 
  -4   5   5      223.51      207.21      6.16 o 
  -3   5   5      357.14      415.86     10.81 o 
  -2   5   5      347.19      445.48     11.36 o 
  -1   5   5      181.18      190.78      6.09 o 
   0   5   5      284.49      285.62      7.17 o 
  -5   6   5       18.60       20.26      3.22 o 
  -4   6   5      229.72      246.23      6.61 o 
  -3   6   5       34.38       36.17      3.84 o 
  -2   6   5      138.53      130.61      5.35 o 
  -1   6   5       28.52       32.39      3.96 o 
   0   6   5      405.00      362.11      8.33 o 
  -6   7   5      117.45      133.25      5.11 o 
  -5   7   5      520.78      488.51     12.30 o 
  -4   7   5       44.40       39.37      3.76 o 
  -3   7   5       72.10       91.72      4.46 o 
  -2   7   5      429.98      407.71      9.93 o 
  -1   7   5       82.05       77.43      4.76 o 
   0   7   5      206.89      219.76      6.17 o 
  -7   8   5      277.21      310.74      9.11 o 
  -6   8   5      118.81      117.76      6.58 o 
  -5   8   5       41.08       58.60      5.55 o 
  -4   8   5      234.89      223.81      8.37 o 
  -3   8   5       26.87       33.25      5.04 o 
  -2   8   5      118.96      130.25      6.97 o 
  -1   8   5      239.10      267.63      7.58 o 
   0   8   5       57.85       55.75      4.12 o 
  -8   9   5       39.98       56.99      5.69 o 
  -7   9   5       49.12       49.49      6.70 o 
  -6   9   5      164.73      184.69      7.94 o 
  -5   9   5       78.17       41.60      5.96 o 
  -4   9   5       62.94       55.11      5.77 o 
  -3   9   5      144.91      164.09      7.82 o 
  -2   9   5       35.62       21.13      6.03 o 
  -1   9   5       43.47       57.77      8.10 o 
   0   9   5      367.75      325.46      9.40 o 
  -9  10   5       69.09       67.10      6.44 o 
  -8  10   5       98.98      115.18      7.84 o 
  -7  10   5       26.23       42.64      7.08 o 
  -6  10   5       23.63        9.29      6.65 o 
  -5  10   5       84.50       87.53      8.27 o 
  -4  10   5       20.87       15.28      8.00 o 
  -3  10   5       27.80       32.04      8.23 o 
  -2  10   5      104.48      134.94      8.92 o 
  -1  10   5       87.85       93.60      8.65 o 
  -7  11   5       65.32       78.29      7.94 o 
  -6  11   5       44.04       54.42     10.44 o 
  -5  11   5       24.46       23.56      7.89 o 
  -4  11   5       65.98       79.48      9.58 o 
   0   0   6     1485.31     1484.82     70.51 o 
   0   1   6      302.99      315.29      8.85 o 
  -1   2   6      973.95      951.81     19.56 o 
   0   2   6      164.98      199.37      7.08 o 
  -2   3   6      267.81      250.16      7.90 o 
  -1   3   6      183.10      183.26      6.45 o 
   0   3   6      345.36      333.11      9.27 o 
  -3   4   6       38.11       39.27      4.37 o 
  -2   4   6      150.75      145.19      6.21 o 
  -1   4   6       21.16       16.12      4.44 o 
   0   4   6       36.88       24.42      4.36 o 
  -4   5   6       65.65       69.06      4.77 o 
  -3   5   6       68.97       61.86      4.86 o 
  -2   5   6       15.76       15.99      4.05 o 
  -1   5   6       89.35       93.56      5.04 o 
   0   5   6      167.38      143.56      5.62 o 
  -5   6   6       28.73       27.44      5.05 o 
  -4   6   6       93.90       91.92      5.17 o 
  -3   6   6       63.01       78.32      5.48 o 
  -2   6   6      183.84      196.60      6.69 o 
  -1   6   6       94.85      102.19      5.53 o 
   0   6   6      498.74      540.92     11.79 o 
  -6   7   6      106.52       96.39      5.98 o 
  -5   7   6      242.32      241.27      8.53 o 
  -4   7   6       21.53       24.08      5.32 o 
  -3   7   6       31.60       34.08      4.83 o 
  -2   7   6      373.34      397.72      9.62 o 
  -1   7   6       84.68      115.08      5.73 o 
   0   7   6      105.76       79.79      5.46 o 
  -7   8   6      291.99      307.19      9.09 o 
  -6   8   6       91.55       77.28      5.51 o 
  -5   8   6       39.65       42.19      4.73 o 
  -4   8   6       94.13       81.41      5.63 o 
  -3   8   6       14.27       12.07      4.63 o 
  -2   8   6       72.26       61.38      5.68 o 
  -1   8   6      269.01      263.17      8.38 o 
   0   0   7      273.12      216.16     20.22 o 
   0   1   7      100.26       80.36      6.66 o 
  -1   2   7      390.23      362.77     10.23 o 
   0   2   7       35.66       32.15      5.44 o 
  -2   3   7       88.17       67.63      6.30 o 
  -1   3   7      117.38       95.79      6.44 o 
   0   3   7      242.71      217.37      7.94 o 
  -3   4   7      128.62      158.61      6.97 o 
  -2   4   7      149.83      189.49      7.53 o 
  -1   4   7      113.19      131.53      7.09 o 
   0   4   7       42.73       45.67      5.17 o 
                                                 
